# Supplementary material for: Development and validation of an individualized nomogram to identify occult peritoneal metastasis in patients with advanced gastric cancer
Source: Ann Oncol. 2019 Jan 23;30(3):431–8. doi: 10.1093/annonc/mdz001 (PMC6442651; doi:10.1093/annonc/mdz001)
Supplement: Supplementary Data [file mdz001_supp.zip]

Archive with 12 entries (11 files):
- mdz001-suppl_data/
- mdz001-suppl_data/mdz001_Supplementary_Figure_S1.docx
- mdz001-suppl_data/mdz001_Supplementary_Figure_S3.docx
- mdz001-suppl_data/mdz001_Supplementary_Figure_S2.docx
- mdz001-suppl_data/mdz001_Supplementary_Figure_S5.docx
- mdz001-suppl_data/mdz001_Supplementary_Figure_S4.docx
- mdz001-suppl_data/mdz001_Supplementary_Figure_S7.docx
- mdz001-suppl_data/mdz001_Supplementary_Figure_S6.docx
- mdz001-suppl_data/mdz001_Supplementary_Table_S3.docx
- mdz001-suppl_data/mdz001_Supplementary_Appendix.docx
- mdz001-suppl_data/mdz001_Supplementary_Table_S1.docx
- mdz001-suppl_data/mdz001_Supplementary_Table_S2.docx
